# Supplementary material for: Identification of genomic regions associated with cereal cyst nematode (Heterodera avenae Woll.) resistance in spring and winter wheat
Source: Sci Rep. 2023 Apr 11;13:5916. doi: 10.1038/s41598-023-32737-8 (PMC10090075; doi:10.1038/s41598-023-32737-8)
Supplement: Supplementary file 2 — Supplementary Tables. [file 41598_2023_32737_MOESM2_ESM.xlsx]

## Sheet: Sheet1
	Identification of genomic regions associated with cereal cyst nematode (Heterodera avenae Woll.) resistance in spring and winter wheat
	Deepti Chaturvedi1, Saksham Pundir1,2, Vikas Kumar Singh1, Deepak Kumar1,2, Rajiv Sharma3, Marion S Röder4, Shiveta Sharma1, Shailendra Sharma1*
	1. Department of Genetics and Plant Breeding, Chaudhary Charan Singh University (CCSU), Meerut 250 004, Uttar Pradesh, India.
	2. Department of Botany, Chaudhary Charan Singh University (CCSU), Meerut 250 004, Uttar Pradesh, India.
	3. Scotland’s Rural College (SRUC), Peter Wilson Building, West Mains Road, Edinburgh, EH9 3JG, UK
	4. Leibniz Institute of Plant Genetics and Crop Plant Research (IPK), Corrensstrasse 3, 06466 Seeland, OT Gatersleben, Germany.
	*Corresponding author:
	Shailendra Sharma
	Designation: Professor and Head
	Department of Genetics and Plant Breeding,
	Chaudhary Charan Singh University

## Sheet: Supplementary Table S1A.
Supplementary Table S1A. Whole set of Spring wheat accessions including growth habit and country of origin.
	Spring Panel
S. No.	Genotype	Growth habit	Country
1	TRI10296	Spring	Mexico
2	TRI10297	Spring	Brazil
3	TRI10311	Spring	Japan
4	TRI10336	Spring	China
5	TRI10338	Spring	China
6	TRI10340	Spring	China
7	TRI10591	Spring	Cyprus
8	TRI10593	Spring	Cyprus
9	TRI10625	Spring	Cyprus
10	TRI10654	Spring	Cyprus
11	TRI10688	Spring	Greece
12	TRI10692	Spring	Greece
13	TRI10693	Spring	Greece
14	TRI10697	Spring	Greece
15	TRI10702	Spring	Unknown
16	TRI10703	Spring	Greece
17	TRI10704	Spring	Greece
18	TRI10705	Spring	Greece
19	TRI10707	Spring	Unknown
20	TRI10709	Spring	Greece
21	TRI10710	Spring	Greece
22	TRI10781	Spring	Greece
23	TRI10785	Spring	Greece
24	TRI11020	Spring	USA
25	TRI11082	Spring	Germany
26	TRI2513	Spring	China
27	TRI2619	Spring	Nepal
28	TRI2656	Spring	India
29	TRI2679	Spring	India
30	TRI2835	Spring	Afghanistan
31	TRI2889	Spring	Nepal
32	TRI3126	Spring	Portugal
33	TRI3438	Spring	Germany
34	TRI3477	Spring	New Zealand
35	TRI3492	Spring	Nepal
36	TRI3511	Spring	Portugal
37	TRI3513	Spring	United Kingdom
38	TRI3526	Spring	Portugal
39	TRI3564	Spring	Portugal
40	TRI3570	Spring	India
41	TRI3631	Spring	Canada
42	TRI3633	Spring	Canada
43	TRI3664	Spring	Germany
44	TRI3831	Spring	Portugal
45	TRI3839	Spring	France
46	TRI3842	Spring	Portugal
47	TRI3874	Spring	Italy
48	TRI3881	Spring	Italy
49	TRI3895	Spring	France
50	TRI3925	Spring	Uruguay
51	TRI3926	Spring	Uruguay
52	TRI3929	Spring	China
53	TRI3931	Spring	China
54	TRI3955	Spring	Nepal
55	TRI3964	Spring	Nepal
56	TRI3987	Spring	India
57	TRI4013	Spring	Italy
58	TRI403	Spring	USA
59	TRI4041	Spring	Canada
60	TRI4042	Spring	China
61	TRI4056	Spring	India
62	TRI4081	Spring	Portugal
63	TRI4112	Spring	Afghanistan
64	TRI4113	Spring	Afghanistan
65	TRI4116	Spring	Italy
66	TRI4117	Spring	Italy
67	TRI4126	Spring	Italy
68	TRI4130	Spring	Italy
69	TRI4141	Spring	Italy
70	TRI4144	Spring	Italy
71	TRI4145	Spring	Italy
72	TRI4148	Spring	Italy
73	TRI4149	Spring	Italy
74	TRI4171	Spring	Italy
75	TRI4545	Spring	Austria
76	TRI4547	Spring	Chile
77	TRI4549	Spring	Chile
78	TRI4551	Spring	Chile
79	TRI4563	Spring	Italy
80	TRI4919	Spring	Austria
81	TRI4940	Spring	USA
82	TRI4942	Spring	USA
83	TRI4943	Spring	Sweden
84	TRI5262	Spring	Estonia
85	TRI5304	Spring	Sweden
86	TRI5310	Spring	France
87	TRI5332	Spring	USA
88	TRI5333	Spring	Spain
89	TRI5342	Spring	Germany
90	TRI5357	Spring	United Kingdom
91	TRI5386	Spring	Bulgaria
92	TRI5426	Spring	Sweden
93	TRI5438	Spring	USA
94	TRI5645	Spring	Iran
95	TRI5653	Spring	Iran
96	TRI5692	Spring	Iran
97	TRI5984	Spring	Iran
98	TRI6108	Spring	Iran
99	TRI6129	Spring	Iran
100	TRI6148	Spring	Iran

## Sheet: Supplementary Table S1B.
Supplementary Table S1B. Whole set of winter wheat accessions including growth habit and country of origin.
	Winter panel
S. No.	Genotype	Growth habit	Country
1	Acciaio	Winter	Italy
2	AlKanTzao	Winter	China
3	Ana	Winter	Croatia
4	Avalon	Winter	Great Britain
5	Bankuty1205	Winter	Hungary
6	BCD1302-83	Winter	Moldova
7	Bennimultifloret	Winter	USA
8	Bezostaya1	Winter	Russia
9	Cajeme71	Winter	Mexico
10	CapelleDesprez	Winter	France
11	Centurk	Winter	USA
12	Ching-Chang6	Winter	China
13	Cook	Winter	Australia
14	Donskapolup.	Winter	Russia
15	F44687	Winter	Romania
16	Florida	Winter	USA
17	Gala	Winter	Argentina
18	HAYS2	Winter	USA
19	Helios	Winter	USA
20	Hira	Winter	India
21	HollyE	Winter	USA
22	Hope	Winter	USA
23	Inia66	Winter	Mexico
24	INTRO615	Winter	USA
25	Kite	Winter	Australia
26	L-1	Winter	Hungary
27	L1-91	Winter	Yugoslavia
28	L1A-91	Winter	Yugoslavia
29	LambriegoInia	Winter	Chile
30	Lr10	Winter	USA
31	Lr12	Winter	USA
32	Magnif41	Winter	Argentina
33	Mex.3	Winter	Mexico
34	Mexico120	Winter	Australia
35	Mina	Winter	Yugoslavia
36	Mironovska808	Winter	Ukraine
37	Nizija	Winter	Yugoslavia
38	Norin10	Winter	Japan
39	Norin10-Brevor14	Winter	USA
40	Nov.Crevena	Winter	Yugoslavia
41	NovaBanatka	Winter	Yugoslavia
42	NS22-92	Winter	Yugoslavia
43	NS33-90	Winter	Yugoslavia
44	NS46-90	Winter	Yugoslavia
45	NS55-25	Winter	Yugoslavia
46	NS559	Winter	Yugoslavia
47	NS602	Winter	Yugoslavia
48	NS63-24	Winter	Yugoslavia
49	NS74-95	Winter	Yugoslavia
50	NS79-90	Winter	Yugoslavia
51	Peking11	Winter	China
52	PKBKrupna	Winter	Yugoslavia
53	Pobeda	Winter	Yugoslavia
54	Purd.-Loras	Winter	USA
55	Purdue39120	Winter	USA
56	Purdue5392	Winter	USA
57	RedCoat	Winter	USA
58	Renesansa	Winter	Yugoslavia
59	Rusalka	Winter	Bulgaria
60	Saitama-27	Winter	Japan
61	Sava	Winter	Yugoslavia
62	SemiliaEligulata	Winter	USA
63	SieteCerros	Winter	Mexico
64	Slavija	Winter	Yugoslavia
65	Sofija	Winter	Yugoslavia
66	Sonalika	Winter	India
67	Suwwon92	Winter	India
68	Szegedi768	Winter	Hungary
69	Timson	Winter	Australia
70	TomThumb	Winter	Tibet
71	Tr.Compactum	Winter	Latvia
72	Tr.Dirk-B-GK12	Winter	Australia
73	Tr.Dirk-B-GK775	Winter	Australia
74	Tripledirk-S	Winter	Australia
75	UPI-301	Winter	India
76	Vel	Winter	USA
77	WWMCB2	Winter	USA
78	ZG1011	Winter	Croatia
79	ZG987-3	Winter	Croatia
80	ZGKT159-82	Winter	Croatia

## Sheet: Supplementary Table S2.
Supplementary Table S2. Cysts count and categorization of 180 accessions.
S. No.	Genotype	Cysts count	Category
1	TRI10703	3.3116	Resistant
2	NovaBanatka	3.5446
3	NS74-95	3.77761
4	Sonalika	3.99724
5	ZG1011	4.01062
6	TRI10704	4.37519
7	AlKanTzao	4.43747
8	Hira	4.56417	Moderately Resistant
9	ZGKT159-82	4.70964
10	SemiliaEligulata	4.74127
11	ZG987-3	4.74127
12	Tr.Dirk-B-GK12	4.75314
13	HollyE	4.94212
14	Purd.-Loras	4.94212
15	Bezostaya1	5.17566
16	INTRO615	5.17566
17	Sofija	5.17566
18	Norin10-Brevor14	5.32007
19	Nizija	5.34885
20	TomThumb	5.50904
21	NS602	5.87468
22	Mironovska808	5.88699
23	TRI3839	5.88699
24	Cajeme71	6.07597
25	Suwwon92	6.07597
26	SieteCerros	6.34069
27	TRI5653	6.34069
28	Kite	6.45392
29	Donskapolup.	6.56403
30	TRI3964	6.56403
31	NS33-90	6.5737
32	TRI10781	6.5737
33	TRI4171	6.5737
34	NS79-90	6.64289
35	L-1	6.80671
36	TRI10693	6.83187
37	TRI3126	7.02084
38	Gala	7.03972
39	Tr.Dirk-B-GK775	7.03972
40	TRI3895	7.17162
41	Florida	7.27272
42	Ching-Chang6	7.39879
43	Vel	7.50573
44	TRI10297	7.58777
45	Purdue5392	7.73874
46	TRI4145	7.73874
47	Acciaio	7.77674
48	Cook	7.77674
49	TRI2656	7.7792
50	Peking11	7.97175
51	TRI10336	7.97175
52	TRI2679	8.20475
53	Mexico120	8.43776
54	TRI5645	8.43776
55	TRI3564	8.67077
56	TRI5310	8.69058
57	Lr10	8.72162
58	Purdue39120	8.90378
59	BCD1302-83	8.93178
60	Inia66	9.13678
61	Ana	9.60196	Moderately Susceptible
62	F44687	9.6028
63	PKBKrupna	9.6028
64	Szegedi768	9.6028
65	Timson	9.6028
66	TRI10702	9.6028
67	RedCoat	9.66649
68	TRI10625	9.66649
69	TRI10705	9.66649
70	Lr12	9.80449
71	Norin10	9.80449
72	Rusalka	9.8358
73	Slavija	9.8358
74	TRI5333	9.8358
75	TRI10338	9.85547
76	UPI-301	9.90576
77	TRI10311	10.0444
78	NS559	10.2096
79	Hope	10.3018
80	LambriegoInia	10.3018
81	HAYS2	10.5133
82	TRI4117	10.6772
83	TRI5386	10.8003
84	NS46-90	10.8171
85	Saitama-27	10.9893
86	TRI10654	10.9893
87	Pobeda	11.0008
88	TRI10340	11.0008
89	TRI4013	11.1136
90	Sava	11.2338
91	TRI10697	11.2338
92	TRI3955	11.2338
93	Helios	11.4247
94	Bankuty1205	11.6999
95	Mina	11.6999
96	TRI3438	11.6999
97	TRI4141	11.7285
98	TRI5438	11.7285
99	TRI4041	11.7778
100	TRI10591	11.9329
101	TRI4126	11.9329
102	TRI3631	11.9342
103	TRI2513	11.9863
104	TRI4081	11.9863
105	TRI3511	12.0323
106	TRI3526	12.0323
107	TRI3664	12.0323
108	TRI3926	12.0323
109	Magnif41	12.1232
110	TRI3874	12.1232
111	L1-91	12.1659
112	L1A-91	12.1659
113	Tripledirk-S	12.1659
114	TRI10593	12.3121
115	Renesansa	12.3989
116	TRI4149	12.3989
117	TRI2889	12.4226
118	TRI4130	12.4226
119	TRI4042	12.4768
120	TRI4943	12.5011
121	TRI3881	12.6319
122	TRI4545	12.6319
123	TRI2835	12.6399
124	TRI5342	12.859
125	NS63-24	12.8649
126	Tr.Compactum	12.8649
127	TRI10296	12.8791
128	TRI10710	12.8791
129	NS22-92	12.9437
130	TRI3513	12.9437
131	WWMCB2	13.068
132	TRI3492	13.068
133	TRI4549	13.068
134	TRI4113	13.0979
135	TRI6148	13.2475
136	TRI2619	13.257
137	TRI4148	13.2953
138	TRI10707	13.3309
139	Avalon	13.446
140	TRI3477	13.446
141	TRI10709	13.5036
142	TRI4144	13.5639
143	TRI4056	13.7969
144	TRI3931	13.8239
145	TRI6129	13.8239
146	TRI5304	13.8551
147	TRI3633	14.2019
148	TRI5984	14.2629
149	TRI3929	14.3909
150	TRI4547	14.4627
151	CapelleDesprez	14.496
152	TRI11082	14.6044	Susceptible
153	TRI3842	14.9578
154	TRI5262	14.9578
155	TRI4116	14.962
156	TRI4942	14.962
157	NS55-25	15.0702
158	TRI4940	15.1468
159	Mex.3	15.195
160	TRI11020	15.3357
161	TRI4112	15.3357
162	TRI6108	15.3357
163	TRI4563	15.5247
164	TRI5357	15.5247
165	Bennimultifloret	15.661
166	TRI5692	15.661
167	TRI10785	15.9816
168	TRI10692	16.4696
169	TRI3925	16.4696
170	TRI3831	16.8475
171	TRI4919	16.8475
172	TRI10688	17.0365
173	Centurk	17.1968
174	TRI403	17.6034
175	Nov.Crevena	18.7158
176	TRI3987	18.7373
177	TRI5426	19.1152
178	TRI3570	21.2532	Highly Susceptible
179	TRI5332	23.4617
180	TRI4551	26.6123

## Sheet: Supplementary Table S3.
Supplementary Table S3. Descriptive statistics of cysts count.
Mean	Median	Min	Max	St Dev.	CV	H2
10.87	11.23	3.31	26.61	4	0.37	0.93

## Sheet: Supplementary Table S4. 
Supplementary Table S4. Evanno table output using structure harvester.
K	Reps	Mean LnP(K)	Stdev LnP(K)	Ln'(K)	|Ln''(K)|	Delta K
1	3	-2.45201e+06	10.4002	—	—	—
2	3	-2.33595e+06	558.887	116053	9530.03	17.0518
3	3	-2.22943e+06	77.0647	106523	37549	487.24
4	3	-2.16046e+06	230.151	68973.9	2107.57	9.15732
5	3	-2.09359e+06	6298.49	66866.4	10848.2	1.72235
6	3	-2.03757e+06	1215.24	56018.2	18565.3	15.277
7	3	-2.00012e+06	6153.59	37452.9	867.567	0.140985
8	3	-1963533	5964.03	36585.3	1857.07	0.311378
9	3	-1.9288e+06	4384.56	34728.2	14505.7	3.30837
10	3	-1.90858e+06	1403.66	20222.5	—	—
Bold font represents the maximum value of Delta K at K=3.

## Sheet: Supplementary Table S5.
Supplementary Table S5. List of MTAs found in different environment.
Environment	MTAs	Chromosome	Position (cM)	Methods
E1	Tdurum_contig28884_460	7B	140	1, 2, 3, 4
	Excalibur_c24829_189	3A	157	1, 2, 3, 4
	Kukri_c30244_619	3A	157	1, 2, 3, 4
	IACX6046 (E1, CE)	6A	85	2, 3, 4
	wsnp_BF293133A_Ta_2_2	3A	21	1, 2, 3, 4
	BS00072151_51 (E1, CE)	3B	67	2, 3, 4
	IAAV2686	7B	140	2, 3, 4
	wsnp_Ex_c53387_56641291 (E1, E2, CE)	7A	213	1, 2, 3, 4
	Ex_c95453_1499	5A	27	3, 4
	wsnp_Ra_c7112_12318340 (E1, CE)	7A	213	1, 2, 3, 4
	tplb0026o15_1634	4B	74	2, 3, 4
	Excalibur_c34189_122 (E1, CE)	7A	211	2
	wsnp_Ex_c6142_10746442 (E1, CE)	7A	213	2
E2	Excalibur_c24354_465	3A	144	1, 2, 3, 4
	BS00088958_51	unm	-	1, 2, 3, 4
	BS00063214_51	3D	156	1, 2, 3, 4
	RAC875_c2338_53 (E2, CE)	6B	109	1, 2, 3, 4
	BS00024215_51	7B	57	1, 2, 3, 4
	GENE_4273_67	7B	57	1, 2, 3, 4
	Kukri_rep_c107245_634	2B	97	1, 2, 3, 4
	wsnp_Ex_c53387_56641291 (E1, E2, CE)	7A	213	2, 3, 4
	Tdurum_contig76116_469 (E2, CE)	6B	109	1, 2
	Jagger_c3839_60	3D	156	2
	IAAV1488	unm	-	2
CE	wsnp_Ex_c53387_56641291 (E1, E2, CE)	7A	213	1, 2, 3, 4
	RAC875_c2338_53 (E2, CE)	6B	109	1, 2
	wsnp_Ra_c7112_12318340 (E1, CE)	7A	213	1, 2, 3, 4
	Excalibur_c34189_122 (E1, CE)	7A	211	1, 2, 3, 4
	BS00072151_51 (E1, CE)	3B	67	1, 2, 3, 4
	wsnp_Ex_c6142_10746442 (E1, CE)	7A	213	1, 2, 3, 4
	wsnp_Ex_c5839_10246812	unm	-	2, 3, 4
	Kukri_c46276_63	5B	20	2, 3, 4
	IACX6046 (E1, CE)	6A	85	2, 3, 4
	tplb0055o21_1994	6A	136	3, 4
	Tdurum_contig76116_469 (E2, CE)	6B	109	2
1, 2, 3, 4 represents MLM, MLMM, BLINK, FarmCPU respectively.
Bold font represents MTAs identified in more than one environment.

## Sheet: Supplementary Table S6.
Supplementary Table S6. Details of GWAS results of four models in different environments.
Environment	Models	SNP	Chromosome	Position (cM)	P.value	MAF
E1	BLINK	Tdurum_contig28884_460	7B	140	0.000286082	0.177778
		Excalibur_c24829_189	3A	157	0.000462375	0.175
		Kukri_c30244_619	3A	157	0.000462375	0.175
		IACX6046	6A	85	0.000660919	0.369444
		wsnp_BF293133A_Ta_2_2	3A	21	0.00068883	0.466667
		BS00072151_51	3B	67	0.000728132	0.5
		IAAV2686	7B	140	0.000761491	0.180556
		wsnp_Ex_c53387_56641291	7A	213	0.000858135	0.452778
		Ex_c95453_1499	5A	27	0.000863203	0.372222
		wsnp_Ra_c7112_12318340	7A	213	0.000887979	0.466667
		tplb0026o15_1634	4B	74	0.000986188	0.480556
	FarmCPU	Tdurum_contig28884_460	7B	140	0.000286082	0.177778
		Excalibur_c24829_189	3A	157	0.000462375	0.175
		Kukri_c30244_619	3A	157	0.000462375	0.175
		IACX6046	6A	85	0.000660919	0.369444
		wsnp_BF293133A_Ta_2_2	3A	21	0.00068883	0.466667
		BS00072151_51	3B	67	0.000728132	0.5
		IAAV2686	7B	140	0.000761491	0.180556
		wsnp_Ex_c53387_56641291	7A	213	0.000858135	0.452778
		Ex_c95453_1499	5A	27	0.000863203	0.372222
		wsnp_Ra_c7112_12318340	7A	213	0.000887979	0.466667
		tplb0026o15_1634	4B	74	0.000986188	0.480556
	MLM	Tdurum_contig28884_460	7B	140	0.000452225	0.177778
		Excalibur_c24829_189	3A	157	0.000527866	0.175
		Kukri_c30244_619	3A	157	0.000527866	0.175
		wsnp_BF293133A_Ta_2_2	3A	21	0.000667477	0.466667
		wsnp_Ex_c53387_56641291	7A	213	0.000823631	0.452778
		wsnp_Ra_c7112_12318340	7A	213	0.00093495	0.466667
	MLMM	Tdurum_contig28884_460	7B	140	0.000286217	0.177778
		Excalibur_c24829_189	3A	157	0.000341612	0.175
		Kukri_c30244_619	3A	157	0.000341612	0.175
		wsnp_BF293133A_Ta_2_2	3A	21	0.000446275	0.466667
		wsnp_Ex_c53387_56641291	7A	213	0.000566324	0.452778
		wsnp_Ra_c7112_12318340	7A	213	0.000653464	0.466667
		BS00072151_51	3B	67	0.000717822	0.5
		IACX6046	6A	85	0.000752763	0.369444
		Excalibur_c34189_122	7A	211	0.000765885	0.458333
		wsnp_Ex_c6142_10746442	7A	213	0.000842013	0.455556
		IAAV2686	7B	140	0.000843739	0.180556
		tplb0026o15_1634	4B	74	0.000939042	0.480556
E2	BLINK	Excalibur_c24354_465	3A	144	0.000324345	0.316667
		BS00088958_51	unm	-	0.000419561	0.127778
		BS00063214_51	3D	156	0.0005665	0.122222
		RAC875_c2338_53	6B	109	0.000721048	0.263889
		BS00024215_51	7B	57	0.000722543	0.0694444
		GENE_4273_67	7B	57	0.000722543	0.0694444
		Kukri_rep_c107245_634	2B	97	0.000751655	0.116667
		wsnp_Ex_c53387_56641291	7A	213	0.000768538	0.452778
	FarmCPU	Excalibur_c24354_465	3A	144	0.000324345	0.316667
		BS00088958_51	unm	-	0.000419561	0.127778
		BS00063214_51	3D	156	0.0005665	0.122222
		RAC875_c2338_53	6B	109	0.000721048	0.263889
		BS00024215_51	7B	57	0.000722543	0.0694444
		GENE_4273_67	7B	57	0.000722543	0.0694444
		Kukri_rep_c107245_634	2B	97	0.000751655	0.116667
		wsnp_Ex_c53387_56641291	7A	213	0.000768538	0.452778
	MLM	RAC875_c2338_53	6B	109	0.000275107	0.263889
		Excalibur_c24354_465	3A	144	0.000501375	0.316667
		BS00088958_51	unm	-	0.000534427	0.127778
		Kukri_rep_c107245_634	2B	97	0.00055565	0.116667
		BS00063214_51	3D	156	0.000669939	0.122222
		Tdurum_contig76116_469	6B	109	0.000818906	0.236111
		BS00024215_51	7B	57	0.000933397	0.0694444
		GENE_4273_67	7B	57	0.000933397	0.0694444
	MLMM	RAC875_c2338_53	6B	109	0.000161398	0.263889
		Excalibur_c24354_465	3A	144	0.000322087	0.316667
		BS00088958_51	unm	-	0.000346458	0.127778
		Kukri_rep_c107245_634	2B	97	0.000362201	0.116667
		BS00063214_51	3D	156	0.000448141	0.122222
		Tdurum_contig76116_469	6B	109	0.000562641	0.236111
		BS00024215_51	7B	57	0.00065223	0.0694444
		GENE_4273_67	7B	57	0.00065223	0.0694444
		wsnp_Ex_c53387_56641291	7A	213	0.000888435	0.452778
		Jagger_c3839_60	3D	156	0.000963739	0.15
		IAAV1488	unm	-	0.000993268	0.075
CE	BLINK	wsnp_Ex_c53387_56641291	7A	213	0.00032798	0.452778
		wsnp_Ra_c7112_12318340	7A	213	0.000405155	0.466667
		Excalibur_c34189_122	7A	211	0.000485128	0.458333
		BS00072151_51	3B	67	0.000513942	0.5
		wsnp_Ex_c6142_10746442	7A	213	0.000527002	0.455556
		tplb0055o21_1994	6A	136	0.000622276	0.191667
		wsnp_Ex_c5839_10246812	unm	-	0.000787804	0.438889
		Kukri_c46276_63	5B	20	0.000804191	0.338889
		IACX6046	6A	85	0.000868401	0.369444
	FarmCPU	wsnp_Ex_c53387_56641291	7A	213	0.00032798	0.452778
		wsnp_Ra_c7112_12318340	7A	213	0.000405155	0.466667
		Excalibur_c34189_122	7A	211	0.000485128	0.458333
		BS00072151_51	3B	67	0.000513942	0.5
		wsnp_Ex_c6142_10746442	7A	213	0.000527002	0.455556
		tplb0055o21_1994	6A	136	0.000622276	0.191667
		wsnp_Ex_c5839_10246812	unm	-	0.000787804	0.438889
		Kukri_c46276_63	5B	20	0.000804191	0.338889
		IACX6046	6A	85	0.000868401	0.369444
	MLM	wsnp_Ex_c53387_56641291	7A	213	0.000498043	0.452778
		RAC875_c2338_53	6B	109	0.000520394	0.263889
		wsnp_Ra_c7112_12318340	7A	213	0.000649629	0.466667
		Excalibur_c34189_122	7A	211	0.000694046	0.458333
		BS00072151_51	3B	67	0.000739048	0.5
		wsnp_Ex_c6142_10746442	7A	213	0.000765985	0.455556
	MLMM	wsnp_Ex_c53387_56641291	7A	213	0.000319634	0.452778
		RAC875_c2338_53	6B	109	0.000336091	0.263889
		wsnp_Ra_c7112_12318340	7A	213	0.000432726	0.466667
		Excalibur_c34189_122	7A	211	0.000466484	0.458333
		BS00072151_51	3B	67	0.000500933	0.5
		wsnp_Ex_c6142_10746442	7A	213	0.000521668	0.455556
		Kukri_c46276_63	5B	20	0.000720288	0.338889
		wsnp_Ex_c5839_10246812	unm	-	0.000785057	0.438889
		Tdurum_contig76116_469	6B	109	0.000917401	0.236111
		IACX6046	6A	85	0.000945768	0.369444

## Sheet: Supplementary Table S7. 
Supplementary Table S7. Summary of candidate genes showing putative associations with H. avenae resistance in wheat.
S. No.	SNP Markers	Marker Sequence	Chromosome	Position (cM)	Gene ID	Location	Description	Biological process	Molecular function	Cellular component
1	wsnp_Ex_c53387_56641291	AGGGACATGCTGCATACCAGCTACACCAGAGGACTGTAATCCAGTGCTCATACTTGACAAACTTGCTTGAGGATTAGTATGACTATCATGCTGCTGCAAA[T/C]TCTGGGAAGTCTGTTGCTGCTGTAAAATGCTGGAATTAGGAGCTTGTCCTGCAGGTGGCTGGAACTGTTGCTGTATTTGTGGCTGCACTGGCTTCCTTCT	7A	213	TraesCS7A02G539900	717,066,635-717,079,266	G-protein beta WD-40 repeat,Immunoglobulin-like fold,Major sperm protein (MSP) domain,PapD-like superfamily,Protein kinase domain,Protein kinase, ATP binding site,Protein kinase-like domain superfamily,Serine/threonine-protein kinase, active site,WD40/YVTN repeat-like-containing domain superfamily	protein phosphorylation	protein kinase activity,protein binding,ATP binding	NA
					TraesCS7A02G540000	717,080,932-717,092,746	Coactivator CBP, KIX domain superfamily,Mediator complex subunit 15, KIX domain	regulation of transcription, DNA-templated	transcription coregulator activity	NA
					TraesCS7A02G539800	717,036,374-717,042,876	Bromodomain,Bromodomain-like superfamily	NA	NA	NA
					TraesCS7A02G540100	717,137,925-717,141,081	Ankyrin repeat,Ankyrin repeat-containing domain,PGG domain	NA	NA	integral component of membrane
2	Excalibur_c34189_122	CTCATTGGTTAGCTGAATGGTGCATGACATCTGTTTGTTAAGCTGGAAAG[A/G]AAAATGTAGTTCGAGCGGCTCAATTCCAAGCATATCATCGTCCTCCGAGT	7A	211	TraesCS7A02G540200	717,239,916-717,271,100	G-protein beta WD-40 repeat,Immunoglobulin-like fold,Major sperm protein (MSP) domain,PapD-like superfamily,Protein kinase domain,Protein kinase-like domain superfamily,WD40 repeat,WD40 repeat, conserved site,WD40-repeat-containing domain,WD40-repeat-containing domain superfamily,WD40/YVTN repeat-like-containing domain superfamily	protein phosphorylation	protein kinase activity,protein binding,ATP binding	NA
3	wsnp_Ra_c7112_12318340	AAGCCAACCACCTGGGTGATCCATGAGCTTCCCCAGAATATTTCTACAGACCCTTGTCTTGCTAGCATTCATGCTTCCAGCCTTGTTGTTAGAAGATGGT[T/C]GATGCTCAGATGAAGAAATTGACGTCGTTCCAGATTTTTGAGACCGTTTACTTCCCTCCACCTCTGAATCTGTACCAGAATCTTCCGATCCACTGCTTAT	7A	213	TraesCS7A02G539800	717,036,374-717,042,876	Bromodomain,Bromodomain-like superfamily	NA	NA	NA
					TraesCS7A02G539900	717,066,635-717,079,266	G-protein beta WD-40 repeat,Immunoglobulin-like fold,Major sperm protein (MSP) domain,PapD-like superfamily,Protein kinase domain,Protein kinase, ATP binding site,Protein kinase-like domain superfamily,Serine/threonine-protein kinase, active site,WD40 repeat,WD40 repeat, conserved site,WD40-repeat-containing domain,WD40-repeat-containing domain superfamily,WD40/YVTN repeat-like-containing domain …	protein phosphorylation	protein kinase activity, protein binding,ATP binding	NA
					TraesCS7A02G540000	717,080,932-717,092,746	Coactivator CBP, KIX domain superfamily,Mediator complex subunit 15, KIX domain	regulation of transcription, DNA-templated	transcription coregulator activity	NA
4	wsnp_Ex_c6142_10746442	agaaggcacttctggaccatgggcagcaaatagaccctgcaaaattacagttggaaaaggagaggctggaaaaaaggcagcaagaagagaaagaaaggat[T/C]GAAGCCCAGGTGAAGGCCGCTGAAGCTGCTGCACAGTTCAAGTTAGATGAAGAATTAAGGAAGAAGAGGGAGCGAGAAAGAGAGGCAGCACGCCTGGCAC	7A	213	TraesCS7A02G539900	717,066,635-717,079,266	G-protein beta WD-40 repeat,Major sperm protein (MSP) domain,PapD-like superfamily,Protein kinase domain,Protein kinase, ATP binding site,Protein kinase-like domain superfamily,Serine/threonine-protein kinase, active site,WD40 repeat,WD40-repeat-containing domain,WD40/YVTN repeat-like-containing domain superfamily,	protein phosphorylation	ATP binding,protein kinase activity,protein binding	NA
					TraesCS7A02G540000	717,080,932-717,092,746	Coactivator CBP, KIX domain superfamily,Mediator complex subunit 15, KIX domain	regulation of transcription, DNA-templated	transcription coregulator activity	NA
					TraesCS7A02G539800	717,036,374-717,042,876	Bromodomain,Bromodomain-like superfamily	NA	NA	NA
5	wsnp_Ex_c5839_10246812	TCAACAGCWTATTACCACCCGCTGTGGATATGGATATCGACGGGGAGGAAGGAGAGATCGGCTGCTGTGGGTAGCATTCTTTTTTCTTGTGACTTTGTTT[T/C]GCATACGTATTGTGTACCAACACGATCGTACATCGTGGTTATAAGGTTACGATGTGATTCTGCCCCGCAAGTGGGCTATGTCGACATAAGCGGAGTGCAC	unm	unm	TraesCS7A02G539900	717,066,635-717,079,266	G-protein beta WD-40 repeat,Immunoglobulin-like fold,Major sperm protein (MSP) domain,PapD-like superfamily,Protein kinase domain,Protein kinase, ATP binding site,Protein kinase-like domain superfamily,Protein kinase-like domain superfamily,WD40 repeat,WD40 repeat, conserved site,WD40-repeat-containing domain superfamily,WD40/YVTN repeat-like-containing domain superfamily	protein phosphorylation	ATP binding,protein kinase activity,protein binding	NA
					TraesCS7A02G540000	717,080,932-717,092,746	Coactivator CBP, KIX domain superfamily,Mediator complex subunit 15, KIX domain	regulation of transcription, DNA-templated	transcription coregulator activity	NA
					TraesCS7A02G539800	717,036,374-717,042,876	Bromodomain,Bromodomain-like superfamily	NA	NA	NA
6	RAC875_c2338_53	TTCTCAGCATAGAGCAGGCGATGGGCATCAGTGCAATGGCTGAAATCCTT[T/C]TGTGTCATGATCTCAAACTCAGCTGCATCCAATTTCTGGGTCACCATGGC	6B	109	TraesCS6B02G437000	704,187,356-704,189,481	F-box domain,F-box-like domain superfamily	NA	NA	NA
					TraesCS6B02G436600	704,153,686-704,156,343	F-box domain,F-box-like domain superfamily,Leucine-rich repeat domain superfamily	NA	NA	NA
					TraesCS6B02G436700	704,176,463-704,177,305	NA	NA	NA	NA
					TraesCS6B02G436800	704,177,367-704,178,266	F-box domain,F-box-like domain superfamily	NA	NA	NA
					TraesCS6B02G436900	704,182,150-704,184,709	F-box domain,F-box-like domain superfamily	NA	NA	NA
7	BS00072151_51	TCTAAGACCGATCCTGGCAGCAGTAAGTCACCAGAAAAAGGCTCCGACCC[T/G]TACCTGCCAGATCTCGCCACCATGACCACTCACCTCGTGATGTCGGCGAC	3B	67	TraesCS3B02G261300	419,281,305-419,281,935	NA	NA	NA	membrane,integral component of membrane
8	tplb0055o21_1994	TCTGCACCGCCTCCCCATATAGCAGAAGATTATGCTGGAAGCAGTTCGTG[T/C]ACTGGATGCTCAAAGCCTCCATTTCTTGCAGCCCAATCAGACCTTTCCTT	6A	136	TraesCS6A02G390800	605,544,576-605,558,756	Dilute domain,IQ motif, EF-hand binding site,Kinesin motor domain superfamily,Myosin S1 fragment, N-terminal,Myosin, N-terminal, SH3-like,P-loop containing nucleoside triphosphate hydrolase,P-loop containing nucleoside triphosphate hydrolase	actin filament organization	cytoskeletal motor activity,protein binding,ATP binding,actin filament binding	myosin complex
					TraesCS6A02G390900	605,559,570-605,565,206	Homeobox-like domain superfamily,SANT/Myb domain	NA	DNA binding	NA
9	Kukri_c46276_63	TGGTCCTCATGAACTACTTCCCATCTGTCCCAATGAAGCCGACTGCGTGT[T/C]TGCAGCACTCCAGGGGCCTCACTGGCATGTCTAACACATGCTACGGCTCA	5B	20	TraesCS5B02G017200	16,011,575-16,011,844	NA	NA	NA	NA
					TraesCS5B02G017100	16,001,165-16,005,166	PLC-like phosphodiesterase, TIM beta/alpha-barrel domain superfamily	lipid metabolic process	phosphoric diester hydrolase activity	NA
					TraesCS5B02G017300	16,032,864-16,037,663	Armadillo-like helical,HEAT, type 2,Splicing factor 3B subunit 1,TOG domain	spliceosomal complex assembly	mRNA binding	NA
10	IACX6046	CCAGCGCAGCTGAGTTATTCGTTCGTTGTGTCGACAAGGAGAAAGCTGGAGTATCCCTTT[T/C]CTTTGTAAGCTGTAAAATGGCGGAATAATGGAGCTAATATAAAGATCCTTGTGGGTTGA	6A	85	TraesCS6A02G305100	538,029,391-538,033,118	Zinc finger, RING-type,Zinc finger, RING/FYVE/PHD-type	NA	NA	NA
					TraesCS6A02G305200	538,037,827-538,049,871	Exocyst complex component EXOC3/Sec6,Exocyst complex component EXOC3/Sec6, C-terminal domain	exocytosis,acceptance of pollen	NA	exocyst,cytosol,plasma membrane, plasmodesma
					TraesCS6A02G305300	538,054,838-538,055,759	NA	NA	NA	NA
					TraesCS6A02G305400	538,056,534-538,059,287	P-loop containing nucleoside triphosphate hydrolase,Shikimate kinase, conserved site, Shikimate kinase/Threonine synthase-like 1,Shikimate kinase/gluconokinase	NA	NA	NA
					TraesCS6A02G305500	538,095,648-538,108,286	AAA ATPase, AAA+ lid domain,ATPase, AAA-type, conserved site,P-loop containing nucleoside triphosphate hydrolase	NA	ATP binding,ATP hydrolysis activity	NA
11	Tdurum_contig76116_469	tcagcgaaaacgccggttagtcgcagccgctcgtggtaggcatgcgcctg[A/C]CTGCAGATGAGACCACAGCTTGCTCACCAATCGCCGTGCCACCGTCACCA	6B	109	TraesCS6B02G436300	704,031,847-704,033,528	Protein kinase-like domain superfamily	protein phosphorylation	protein kinase activity,ATP binding	NA
					TraesCS6B02G436200	704,016,264-704,020,048	PGG domain	NA	NA	NA
					TraesCS6B02G436400	704,038,332-704,042,869	NA	protein dephosphorylation	phosphoprotein phosphatase activity,protein serine/threonine phosphatase activity,hydrolase activity,metal ion binding,protein serine phosphatase activity	NA

## Sheet: Supplementary Table S8.
Supplementary Table S8. Details of in-silico expression of identified putative candidate genes.				Plant tissues
S. No.	Markers	Gene ID	Proteins	Roots, radicle	Roots	Roots, vegetative	Roots, root apical meristem, vegetative	Roots, axillary roots, vegetative	Roots, vegetative	Roots, root apical meristem, vegetative	Roots, reproductive	Roots, reproductive	Roots, vegetative	Roots, vegetative	Roots, vegetative	Roots	Roots, vegetative	Roots, reproductive	Roots, vegetative	Roots, vegetative	Roots, vegetative	Roots, vegetative	Roots, vegetative	Roots, vegetative	Roots, vegetative	Roots, vegetative	Roots, vegetative	Roots, vegetative	Roots, vegetative	Roots, vegetative	Roots, vegetative	Roots, vegetative
1	wsnp_Ex_c53387_56641291	TraesCS7A02G539900	G-protein beta WD-40 repeat,Serine/threonine-protein kinase	0	0	1.25692	0	0	0.284683	0	3.45282	2.63184	0	0	0	0	0	0	0	0	0	0	0	0	0	0	0	0	0	0	0	0
		TraesCS7A02G540000	Coactivator CBP, KIX domain	3.79331	3.48907	3.84379	3.06613	3.45207	3.73978	3.28167	4.36548	4.28407	4.13729	4.22344	3.75372	5.22989	4.06181	4.25212	6.38412	3.79611	3.52204	3.56675	3.32495	3.39507	3.30593	3.20793	4.77623	4.28172	4.87793	4.89626	3.72092	4.87085
		TraesCS7A02G539800	Bromodomain	2.75233	2.65264	3.05588	2.53428	2.67738	2.83208	2.40551	3.34558	3.1029	2.9059	2.60169	2.45382	2.3246	2.50044	2.6642	3.6285	2.47885	2.45664	2.41852	2.06944	2.22525	2.33279	1.75199	2.61163	2.34049	2.54692	2.68715	2.36371	2.62476
		TraesCS7A02G540100	Ankyrin repeat	0	0	0.69689	0	0	0	0	0.0352382	0.395414	0	0	0.564105	0	0	0	0	0.456021	0.152387	0.0677888	0	0	0.372945	0.247834	0.243724	0	0.560818	0.534316	0.0504241	0
2	Excalibur_c34189_122	TraesCS7A02G540200	G-protein beta WD-40 repeat,Protein kinase	3.51953	3.48507	5.18688	2.51308	3.83426	4.97761	2.13814	6.35623	5.59611	4.63528	3.81761	3.40678	4.1123	3.96799	4.28103	6.01227	3.35041	1.87025	2.73436	2.47222	2.40863	2.08142	2.68309	3.64814	2.67543	3.393	3.57954	3.2927	3.66882
3	RAC875_c2338_53	TraesCS6B02G437000	F-box	0	0	0	0	0	0	0	0	0	0	0	0	0	0	0	0.0825527	0	0	0	0	0	0	0	0	0	0	0	0	0
		TraesCS3B02G450600	Dicer dimerisation domain, C-terminal	0	0	0	0	0	0	0	0	0	1.91481	1.85966	1.24704	1.83684	0.609404	0.578299	3.54157	1.50889	1.3454	1.29131	1.12388	1.28817	0.704237	1.01161	1.52619	0.670594	1.86866	1.27489	1.42719	1.55637
4	tplb0055o21_1994	TraesCS6A02G390800	P-loop nucleoside triphosphate hydrolase	4.03343	3.83242	3.58216	3.59412	3.89735	3.8714	4.23818	3.56283	3.3519	3.93249	3.33115	3.0737	3.39619	2.85296	3.01525	5.22457	3.15778	2.81521	2.81987	2.70012	2.81168	2.53976	2.65737	2.87411	1.96723	3.60666	2.89766	3.19987	3.65642
5	Kukri_c46276_63	TraesCS5B02G017100	PLC-like phosphodiesterase	1.8105	1.61916	2.30959	0.94605	1.32856	2.16391	1.31121	3.26486	2.4463	1.45558	0.549344	0.904943	0.723113	1.41483	1.5472	1.4424	0.877221	1.4994	0.718885	0	0	0.11189	1.52359	1.49973	1.03564	0.740017	1.20652	1.20875	1.24554
6	IACX6046	TraesCS6A02G305100	Zinc finger, RING/FYVE/PHD-type	3.19297	3.10992	3.33271	2.50696	3.15149	3.12673	2.09996	3.59258	3.25872	2.85456	2.998	2.66742	2.14927	2.41962	2.39103	2.65924	2.76058	2.75472	2.86266	2.47277	2.82951	2.63895	2.25021	2.98955	2.47624	2.55457	2.63267	2.51955	2.92969
		TraesCS6A02G305400	P-loop containing nucleoside triphosphate	5.42985	5.29697	5.50533	4.95087	5.0077	5.50639	5.51421	5.37049	4.96355	4.63441	5.61007	4.83991	5.00672	4.8638	4.81328	4.73506	4.81749	4.31089	4.87371	4.29289	4.16624	4.04856	3.99716	4.96391	4.68753	4.97639	4.79681	4.97218	5.0421
		TraesCS6A02G305500	ATPase,P-loop	3.05238	2.93584	3.32888	2.87979	2.94054	2.72575	3.27127	2.34885	2.38797	2.76181	2.38767	2.31191	2.6321	1.92786	2.15959	3.70242	2.2768	1.8801	1.6795	1.8985	1.89817	1.55821	1.75838	1.49858	1.43196	2.14396	1.59554	2.28413	1.77467
7	Tdurum_contig76116_469	TraesCS6B02G436300	Protein kinase domain	0	0	0	0	0	0	0	0	0	0	0.655816	0	0	0.0797529	0.133965	0	0.0863003	0	0.10923	0	0	0	0	0.673796	1.54516	0.750941	1.02704	0.326863	0.707171

[truncated: 1 more sheets: Supplementary Table S9.]
